# Supplementary material for: Molecular Characterization of c-Abl/c-Src Kinase Inhibitors Targeted against Murine Tumour Progenitor Cells that Express Stem Cell Markers
Source: PLoS One. 2010 Nov 30;5(11):e14143. doi: 10.1371/journal.pone.0014143 (PMC2994747; doi:10.1371/journal.pone.0014143)
Supplement: Table S3 — Calculated IC50 values after daily treatment for 96 h. Values are displayed in µM. n.a.: not applicable, as IC50>20 µM. except HepG2 where IC50>100 µM. (0.02 MB XLS) [file pone.0014143.s013.xls]

## Sheet: Tabelle1
				Cell lines
				A2C12	BetaD5	GammaA3	GammaD12	A549	CaCo2	HepG2
		Compounds	Si20	11.3 ± 0.9	10.4 ± 0.0	15.5 ± 2.3	11.3 ± 1.2	13.6 ± 1.5	6.5 ± 0.1	8.1 ± 2.8
			Si27	n.a.	n.a.	n.a.	n.a.	n.a.	n.a.	16.2 ± 6.3
			Si34	8.3 ± 0.3	9.6 ± 0.2	10.7 ± 0.6	8.8 ± 1.4	10.4 ± 0.4	5.9 ± 0.1	26.7 ± 4.8
			Si40	7.0 ± 0.5	12.9 ± 2.9	n.a.	12.7 ± 0.4	16.2 ± 2.1	0.4 ± 0.1	n.a.
			Si51	n.a.	n.a.	n.a.	n.a.	n.a.	n.a.	n.a.
			Si57	5.4 ± 0.3	9.1 ± 0.0	5.8 ± 0.4	4.8 ± 0.6	8.3 ± 0.4	6.8 ± 1.5	25.5 ± 4.8
			Si65	8.6 ± 1.3	10.6 ± 0.1	9.9 ± 1.4	7.1 ± 0.6	8.2 ± 0.5	5.7 ± 0.4	9.1 ± 1.7
			Si66	6.9 ± 0.4	10.3 ± 0.3	9.1 ± 0.2	4.8 ± 0.4	7.1 ± 0.1	6.0 ± 0.1	8.2 ± 0.6
			Si70	9.2 ± 0.3	11.0 ± 0.3	13.5 ± 1.1	7.9 ± 3.4	10.2 ± 0.5	7.6 ± 0.3	n.a.
			Si81	12.1 ± 2.1	19.5 ± 3.1	n.a.	14.1 ± 0.2	11.2 ± 1.0	7.5 ± 0.2	22.6 ± 4.3
			Si93	6.5 ± 0.3	10.4 ± 0.5	7.7 ± 0.4	8.8 ± 0.3	6.5 ± 0.2	6.4 ± 0.1	19.1 ± 1.6
			Si104	6.5 ± 0.3	12.4 ± 1.0	11.4 ± 0.3	9.2 ± 0.5	6.8 ± 0.1	5.8 ± 0.2	10.3 ± 0.7
			Si135	4.1 ± 0.4	3.6 ± 0.2	3.8 ± 0.2	3.5 ± 0.2	2.7 ± 0.0	2.1 ± 0.2	20.9 ± 1.8
			Si142	5.3 ± 0.2	8.7 ± 0.7	7.1 ± 0.5	7.7 ± 0.5	8.1 ± 0.7	6.8 ± 0.9	16.9 ± 2.6
			Si162	2.1 ± 0.2	6.4 ± 0.5	6.4 ± 0.4	0.8 ± 0.0	5.0 ± 0.7	1.9 ± 0.2	14.5 ± 2.9
			Si166	11.5 ± 0.5	10.6 ± 0.7	19.0 ± 1.3	15.9 ± 1.4	8.3 ± 0.3	6.0 ± 0.7	10.8 ± 0.9
			Si167	10.6 ± 0.9	9.3 ± 0.6	16.8 ± 3.2	9.0 ± 0.9	5.7 ± 0.3	5.7 ± 0.6	11.4 ± 1.7
			Imatinib	20.1 ± 1.6	27.2 ± 1.7	24.7 ± 2.6	18.6 ± 1.7	20.6 ± 1.1	13.7 ± 1.9	16.0 ± 3.1
			Dasatinib	10.3 ± 1.6	0.84 ± 0.05	0.32 ± 0.07	0.80 ± 0.21	5.2 ± 2.2	0.44 ± 0.25	5.0 ± 0.82
