# Supplementary material for: Molecular Characterization of c-Abl/c-Src Kinase Inhibitors Targeted against Murine Tumour Progenitor Cells that Express Stem Cell Markers
Source: PLoS One. 2010 Nov 30;5(11):e14143. doi: 10.1371/journal.pone.0014143 (PMC2994747; doi:10.1371/journal.pone.0014143)
Supplement: Table S4 — Cell cycle regulation. The cells were treated with their IC50 concentrations for 96 h. All values in %. N.a.: not applicable. (0.03 MB XLS) [file pone.0014143.s014.xls]

## Sheet: Tabelle1
				A2C12		BetaD5		GammaA3		GammaD12		A549		CaCo2		HepG2
		DMSO	G1	42	± 1.7	39	± 1.9	46.3	± 0.9	26.1	± 0.3	51.3	± 0.7	49.8	± 1.6	54.4	± 0.8
			S	42.3	± 1.4	32.9	± 1.0	31.9	± 0.7	62.1	± 0.3	40.1	± 1.2	40.4	± 1.3	34.5	± 0.3
			G2	15.7	± 0.3	28.2	± 1.5	21.7	± 0.7	11.9	± 0.5	8.5	± 0.6	9.7	± 0.4	11.1	± 0.5
		Si 20	G1	55.6	± 5.1	63.2	± 5.5	51.9	± 3.2	31.4	± 5.3	78.9	± 2.6	61.9	± 1.2	61.5	± 0.6
			S	33.1	± 5.1	12.6	± 3.1	30.8	± 4.6	58.9	± 5.0	16.7	± 2.3	32.9	± 1.5	31.2	± 0.8
			G2	11.3	± 0.8	24.2	± 2.5	17.5	± 1.4	9.7	± 1.0	4.3	± 0.3	5.2	± 0.9	7.3	± 0.3
		Si 34	G1	74.5	± 5.3	65.8	± 6.7	68.6	± 8.1	36.2	± 6.2	67.3	± 1.2	52.9	± 1.3	52	± 11.8
			S	15.7	± 4.7	11.1	± 4.7	14.6	± 7.0	55.9	± 9.2	27.1	± 1.1	36.7	± 0.5	34.7	± 8.7
			G2	9.7	± 0.8	23.1	± 2.1	16.8	± 1.1	7.9	± 3.1	5.6	± 0.2	10.5	± 0.8	13.2	± 7.0
		Si 40	G1	75.7	± 4.7	n.a.		53.4	± 2.1	28.4	± 3.1	81	± 0.9	52.5	± 1.7	n.a.
			S	14.6	± 4.0	n.a.		31.3	± 2.3	68.9	± 0.9	15.2	± 1.8	37.2	± 1.1	n.a.
			G2	9.8	± 0.7	n.a.		15.4	± 1.1	2.7	± 2.2	3.8	± 1.2	10.3	± 0.6	n.a.
		Si 57	G1	44.1	± 4.4	52.5	± 7.3	59.6	± 2.2	33	± 1.3	70.5	± 4.1	41.7	± 0.4	63.9	± 1.2
			S	43.7	± 4.6	15.4	± 4.5	22.4	± 1.7	61.1	± 4.6	24	± 4.2	40.2	± 0.9	28	± 1.0
			G2	12.2	± 0.9	32.3	± 2.9	18	± 0.6	6	± 3.3	5.5	± 0.5	18.1	± 0.6	8.1	± 0.3
		Si 65	G1	73.4	± 5.5	58.4	± 0.3	68	± 2.7	33	± 4.1	67.2	± 2.3	n.a.	± 5.9	62.7	± 0.9
			S	16.2	± 4.8	16.9	± 1.1	14.6	± 2.8	58.4	± 6.6	26.6	± 2.4	n.a.	± 4.7	28.1	± 0.3
			G2	10.4	± 0.7	24.7	± 1.4	17.3	± 0.1	8.7	± 3.9	6.3	± 0.3	n.a.	± 1.2	8.5	± 0.7
		Si 66	G1	65.3	± 4.5	52.7	± 7.9	58.4	± 8.6	32.1	± 5.5	68.6	± 0.4	61	± 0.9	61.1	± 0.7
			S	22.9	± 4.2	21.7	± 6.2	23.1	± 8.6	61.5	± 7.4	26.1	± 0.2	33.3	± 0.6	29.8	± 0.8
			G2	11.8	± 0.7	25.6	± 2.1	18.5	± 0.7	6.7	± 2.2	5.3	± 0.5	5.8	± 1.0	9.2	± 0.1
		Si 70	G1	63.3	± 9.5	56.6	± 0.7	89	± 1.3	43.7	± 0.6	77.3	± 1.6	65.9	± 0.3	n.a.
			S	26.6	± 10.5	17.7	± 1.1	2.8	± 0.7	48.7	± 1.8	18.6	± 1.2	27.3	± 1.0	n.a.
			G2	10.1	± 1.4	25.7	± 1.8	8.2	± 0.6	7.7	± 1.3	4.1	± 0.4	6.8	± 0.8	n.a.
		Si 81	G1	66.7	± 4.3	61.9	± 4.3	n.a.		33.3	± 2.2	62.8	± 1.5	58.7	± 0.4	58.8	± 3.4
			S	22.6	± 4.2	16.1	± 2.6	n.a.		57.9	± 3.9	30.9	± 1.6	34.3	± 0.8	31.7	± 3.5
			G2	10.7	± 0.5	22	± 1.8	n.a.		8.8	± 1.7	6.3	± 0.2	6.9	± 0.9	9.5	± 0.4
		Si 93	G1	56.8	± 6.5	42.4	± 16.3	76.1	± 5.5	39.5	± 1.2	72.6	± 1.2	59.3	± 4.6	55	± 0.4
			S	28.6	± 5.8	22.1	± 1.6	7.2	± 5.3	45.8	± 1.0	22.4	± 1.0	31.1	± 4.7	35.4	± 1.0
			G2	14.6	± 0.7	25.2	± 2.1	16.6	± 0.3	14.7	± 1.0	5	± 0.7	9.5	± 0.1	9.6	± 0.6
		Si 104	G1	45.8	± 1.3	57.4	± 3.6	61.9	± 9.6	35.3	± 5.3	68.1	± 1.0	51	± 0.1	56.2	± 0.6
			S	40.4	± 1.7	17.3	± 1.2	21.2	± 7.8	56.9	± 7.4	26.4	± 0.9	38.1	± 0.9	35.6	± 0.5
			G2	13.8	± 0.5	25.3	± 3.3	16.9	± 1.7	7.8	± 2.1	5.5	± 0.5	10.9	± 0.8	8.1	± 0.2
		Si 135	G1	54.5	± 3.0	73	± 1.3	75.1	± 0.8	35.5	± 5.3	50.8	± 0.5	42.1	± 1.8	58	± 3.5
			S	33	± 2.6	4.7	± 0.4	10	± 0.8	51.9	± 6.0	40.6	± 0.7	45.8	± 1.5	32.5	± 3.6
			G2	12.6	± 0.6	22.3	± 0.9	14.9	± 0.1	12.5	± 0.7	8.6	± 0.2	12.1	± 0.4	9.5	± 0.3
		Si 142	G1	71.3	± 3.9	53.6	± 6.1	67	± 3.0	33.7	± 0.3	75.4	± 1.0	55.6	± 1.1	53.5	± 1.2
			S	15.3	± 3.2	20.6	± 4.7	17.5	± 4.0	59.7	± 1.8	25.7	± 4.8	32.9	± 1.4	38.6	± 0.9
			G2	13.4	± 0.9	25.8	± 2.6	15.5	± 1.0	6.6	± 1.7	2.2	± 1.0	11.5	± 1.3	7.9	± 0.3
		Si 162	G1	n.a.		22.8	± 0.4	40.3	± 2.5	24.1	± 0.6	8.5	± 1.6	41.3	± 0.5	17.8	± 0.5
			S	n.a.		34.5	± 0.1	28.1	± 2.0	63.5	± 0.0	19.2	± 2.6	46.4	± 0.3	19.3	± 1.4
			G2	n.a.		42.8	± 0.5	31.5	± 1.0	12.4	± 0.6	72.3	± 2.8	12.3	± 0.8	63	± 1.8
		Si 166	G1	56.1	± 8.9	68.3	± 2.3	74.4	± 5.8	39.5	± 0.1	63.2	± 1.0	56.7	± 1.0	54.6	± 0.3
			S	30.4	± 8.6	10.9	± 1.6	11.5	± 4.9	50.3	± 1.0	30.2	± 0.9	25.5	± 0.9	35.8	± 0.3
			G2	13.6	± 0.3	20.8	± 0.7	14.1	± 1.8	10.2	± 0.9	6.6	± 0.1	17.8	± 1.4	9.6	± 0.2
		Si 167	G1	55.7	± 11.9	74.7	± 2.6	73.2	± 6.1	42	± 6.3	61.5	± 0.6	52.7	± 1.7	57.8	± 1.3
			S	31.2	± 10.8	6.6	± 2.4	11.7	± 5.3	48.6	± 5.5	31.8	± 0.4	29.3	± 3.3	31.6	± 2.2
			G2	13.1	± 1.0	18.7	± 0.4	15.1	± 0.8	9.4	± 1.1	6.7	± 0.2	18	± 1.6	10.6	± 0.9
