# Supplementary material for: Molecular Characterization of c-Abl/c-Src Kinase Inhibitors Targeted against Murine Tumour Progenitor Cells that Express Stem Cell Markers
Source: PLoS One. 2010 Nov 30;5(11):e14143. doi: 10.1371/journal.pone.0014143 (PMC2994747; doi:10.1371/journal.pone.0014143)
Supplement: Table S5 — Selected significantly regulated genes after treatment with dual kinase inhibitor Si135. Significantly regulated genes were analyzed with SAM. All values are displayed as log2 of fold change. (0.02 MB XLS) [file pone.0014143.s015.xls]

## Sheet: Si135 vs Ktr FC
	regulated genes	Entrez gene name	A2C12	GammaA3	A549	CaCo2	HepG2
	cell cycle, DNA repair, checkpoint control, proliferation
	Cdkn1a	cyclin-dependent kinase inhibitor 1A (p21Cip1)				1.00491
	Cenpa	centromere protein A		1.10936
	Gadd45a	growth arrest and DNA-damage-inducible, alpha	1.81046
	tumor growth, signaling pathways
	Cav1	caveolin 1, caveolae protein, 22kDa				1.30045
	Ctgf	connective tissue growth factor	1.04841
	Dusp1	dual specificity phosphatase 1				1.0502	1.55639
	Dusp3	dual specificity phosphatase 3	1.05589
	Has2	hyaluronan synthase 2		-1.09085
	Hnrnpr	heterogeneous nuclear ribonucleoprotein R					1.081
	Jun	jun oncogene				1.50799	1.3357
	Mapk8ip1	mitogen-activated protein kinase 8 interacting protein 1		-1.04893
	Ngef	neuronal guanine nucleotide exchange factor		1.56235
	Pik3ca	phosphoinositide-3-kinase, catalytic, alpha polypeptide					2.00636
	Ptgs2	prostaglandin-endoperoxide synthase 2			1.04871
	Ptk2	PTK2 protein tyrosine kinase 2 (FAK)					1.20324
	Ptn	pleiotrophin	-5.3454			-4.50367
	Ptprg	protein tyrosine phosphatase, receptor type, G	1.04841
	Tbrg4	transforming growth factor beta regulator 4		-1.09491
	Tgfb1i1	transforming growth factor beta 1 induced transcript 1				1.66795
	Thbs	thrombospondin 1				-4.35664
	Ywhaz	tyrosine 3-monooxygenase/tryptophan 5-monooxygenase		-1.04334
	cytoskeleton, metastasis, invasion, cell motility
	Actg2	actin, gamma 2, smooth muscle, enteric	-4.5083	-1.23205
	Ccl5	chemokine (C-C motif) ligand 5		3.04335
	Cdcp1	CUB domain containing protein 1			1.23141
	Ceacam1	carcinoembryonic antigen-related cell adhesion molecule 1				1.46753
	Ceacam6	carcinoembryonic antigen-related cell adhesion molecule 6			1.62905	1.24708
	Col1a1	collagen, type I, alpha 1		-1.146
	Cxcl2	chemokine (C-X-C motif) ligand 2				1.16165
	Flnc	filamin C, gamma (actin binding protein 280)				1.42701
	Il6	interleukin 6 (interferon, beta 2)	-4.68796
	Il8	interleukin 8			1.19694
	Itga2	integrin, alpha 2				1.018
	Itga6	integrin, alpha 6		1.71501
	Lamb3	laminin, beta 3			1.07856
	Lamc2	laminin, gamma 2				1.27195
	Mmp1	matrix metallopeptidase 1 (interstitial collagenase)
	Mmp13	matrix metallopeptidase 13 (collagenase 3)	2.94564	1.29124
	Mmp3	matrix metallopeptidase 3 (stromelysin 1, progelatinase)		1.52492
	Mtm1	myotubularin 1	1.00202
	Mtss1	metastasis suppressor 1				-4.64293
	Tnc	tenascin C				-6.39984
	Tuba1a	tubulin, alpha 1a				2.2716
	Vcan	versican			-4.4161
	Zyx	zyxin		-1.34255
	apoptosis
	Birc5	baculoviral IAP repeat-containing 5				-4.36401
