# Supplementary material for: Molecular Characterization of c-Abl/c-Src Kinase Inhibitors Targeted against Murine Tumour Progenitor Cells that Express Stem Cell Markers
Source: PLoS One. 2010 Nov 30;5(11):e14143. doi: 10.1371/journal.pone.0014143 (PMC2994747; doi:10.1371/journal.pone.0014143)
Supplement: Table S7 — Semi-quantitative analysis of protein expression. Semi-quantitative analysis of protein expression in reference of untreated control cells. Band intensities obtained by Western blot analysis were computed by Kodak 1D Image Analysis software. All values are displayed as percent of the vehicle treated control cells. N.A. not applicable. (0.02 MB XLS) [file pone.0014143.s017.xls]

## Sheet: Tabelle1
		A2C12			BetaD5			GammaA3			GammaD12			A549			CaCo2			HepG2
		Si57	Si135	Si162	Si57	Si135	Si162	Si57	Si135	Si162	Si57	Si135	Si162	Si57	Si135	Si162	Si57	Si135	Si162	Si135	Si162
	Actin	97.4859	88.4003	99.476	97.5689	92.4413	91.4986	104.889	100.905	82.8212	105.941	110.067	90.611	92.0687	98.377	61.8909	130.857	120.137	116.289	68.3359	77.389
	c-Abl	49.0859	64.2983	49.6286	89.4638	100.986	23.584	62.1833	65.0314	1.79035	211.601	151.765	195.308	42.7584	88.0745	8.5645	217.385	154.798	114.281	33.7854	45.5706
	Cdc2-p34	NA	NA	NA	NA	NA	NA	NA	NA	NA	NA	NA	NA	55.3334	82.118	5.46624	119.473	73.6873	42.5166	8.99157	11.6522
	c-Fos	82.373	51.9659	59.5857	58.346	97.6251	122.419	78.9176	112.007	NA	69.8316	103.251	123.114	48.7138	49.5286	9.94771	129.325	164.041	34.8561	42.6171	57.6414
	c-Src	92.1516	94.7956	120.81	152.604	134.611	109.691	103.802	107.491	20.601	102.939	88.5487	56.1431	100.226	94.3595	49.082	105.943	125.179	87.7719	77.8697	85.6729
	c-Src Y416-p	NA	NA	NA	19.4233	20.0763	35.5351	256.081	216.311	204.56	89.8525	140.302	105.146	65.2793	109.969	NA	155.011	128.713	213.388	15.617	82.5
	EGFR	65.883	30.2649	23.0003	60.7569	116.314	91.915	38.7308	25.1733	1.00984	89.0534	95.4855	65.073	9.27049	44.586	0.417734	37.4632	44.4773	NA	261.377	535.031
	EGFR Y992-p	116.84	79.0169	16.4595	115.546	67.8625	145.291	89.8905	69.6534	77.455	61.5743	180.684	237.398	57.534	127.728	NA	163.267	113.111	178.252	7.62848	20.498
	EGFR Y1045-p	28.5298	69.4833	0.416802	64.6206	147.57	732.822	14.9558	31.116	68.712	95.5498	132.126	308.624	6.65824	22.8772	7.27017	258.992	104.172	131.351	27.9896	60.0628
	EPS15	89.0637	83.2863	103.609	780.845	758.975	553.677	101.815	101.988	90.1092	134.882	148.625	178.646	69.7191	55.6367	9.82491	121.736	78.802	41.8093	47.617	55.7375
	FAK	47.3689	71.086	51.9328	98.1957	113.987	124.451	100.636	103.502	110.752	105.813	117.06	107.93	153.754	129.545	45.8016	111.136	81.9093	51.7843	130.156	95.9807
	hnRNP-K	104.09	87.1719	59.9959	125.894	115.098	19.9524	92.9165	89.7246	4.93352	100.08	74.5274	84.6344	83.208	82.6568	39.469	97.5039	89.6978	61.6564	69.5002	58.5935
	p38	59.0753	33.2392	19.8433	76.2337	55.7019	39.2623	37.7071	47.9942	64.2714	29.3345	17.8585	42.6883	26.6179	61.92	18.6303	83.9493	64.137	29.1582	51.262	47.9926
	p53	59.5847	57.6077	131.274	247.685	118.913	442.842	53.5739	77.6174	323.011	57.9517	108.134	154.448	33.4742	59.4952	47.8628	70.4008	68.7256	54.587	18.628	72.626
	p73	40.344	43.4506	39.7965	NA	NA	NA	NA	NA	NA	NA	NA	NA	24.0967	54.726	9.89264	78.091	65.6328	42.8659	NA	NA
	STAT5	103.714	94.6093	34.0591	191.984	162.874	182.26	93.3502	79.9121	45.6738	110.337	117.744	82.45	33.8838	80.2006	16.7162	122.964	119.564	68.719	61.2881	35.3765
